# Supplementary material for: Eccentric vs. Concentric Training: A Systematic Review and Meta-Analysis of Randomized Controlled Trials on Performance and Health Benefits Across Diverse Populations
Source: Sports (Basel). 2026 Mar 18;14(3):119. doi: 10.3390/sports14030119 (PMC13030668; doi:10.3390/sports14030119)
Supplement: Supplementary file 1 [file sports-14-00119-s001.zip]

Archive with 2 entries (2 files):
- sports-3862789-PRISMA_2020_checklist (1).docx.pdf
- supplementary carol.pdf
